# Supplementary material for: A Toolkit for bulk PCR-based marker design from next-generation sequence data: application for development of a framework linkage map in bulb onion (Allium cepa L.)
Source: BMC Genomics. 2012 Nov 19;13:637. doi: 10.1186/1471-2164-13-637 (PMC3534495; doi:10.1186/1471-2164-13-637)
Supplement: Additional file 1 — Table S1. Genetic Marker assays and map locations. Genbank accessions denote accession number of contigs or read identifier for singleton reads in SRA accession SRX031645. [file 1471-2164-13-637-S1.xlsx]

## Sheet: Sheet1
Supplementary Table 1
Chrom	Marker	cM	Primerset	Genbank Acc	Polymorphism	Interrogation	Publication	Forward primer	Reverse primer
1	ACP511	0	ACP511	JR857375	A438G; T445G	HRM	This publication	TGATGATGTTTGGTCATGGAA	TGAAAGGAGATAAACGATTAGCAG
1	ACP267_HinfI	10	ACP267	JR851382	G229C	CAPS	This publication	AACCGAGTTTGCCAAGACAT	AAAAACAACATGAAAAATCACATATCA
1	ACP331_TaqI	18.9	ACP331	JR848698	T261C	CAPS	This publication	AAAATGCTCATGATAATTGGATCA	TTCTTCAAGAGCTGGGCAAT
1	ACM031_216	20.7	ACM031	CF434744	(AC)6	SSR	Kuhl et al 2004	AAAGCCGACCTCCTCT	CGTGGGAAGACCAAGGGT
1	ACP755	21.5	ACP755	JR848219	T719C	HRM	This publication	AGGATTTTGAAATTGGATGACAG	GCTACAAAGCACTTTGAAAAGGA
1	ACM031	31.6	ACM031	CF434744	(AC)6	SSR	Kuhl et al. 2004	AAAGCCGACCTCCTCT	CGTGGGAAGACCAAGGGT
2	ACP187_TaqI	0	ACP187	JR863566	C230G	CAPS	This publication	ATGGAAGGTGATGCAAGAGC	CAGTGAACTCATGAATCATCACA
2	ACP695_DdeI	9.9	ACP695	JR850407	T340A	CAPS	This publication	AATGACGTTGGCTGGTGTTT	CCGTGATCTCTCCATCAACA
2	ACM251	32.4	ACM251	CF446735	(ATTCC)4	SSR	McCallum et al. 2007	TCTCCACCACCATTCATTCA	GAAGGTGTTTCGGACAAGGA
2	ACM146	32.8	ACM146	CF446333.1	(ACA)5	SSR	Jakse et al 2005	ATGTCCCAATTCGACCAGAG	CGTTACGGCTGAGAACTTCC
2	ACM066	41.6	ACM066	CF437209.1	(CT)7	SSR	Kuhl et al. 2004	TCCCCGCAACCAGTAATAA	GCTTGGGTTTTGTTTCTCCA
2	ACI041	49.1	ACI041	JR863572	460TAACAT_	indel	This publication	TCTGCAaCTGTgaCTATTTTGG	GAGCATTAAACTTGTTCATACATCAC
2	ACP172_PvuII	63.1	ACP172	JR846250	G276T	CAPS	This publication	TCCAAATGTGCTATCTATTTACAAAA	TCTGAACAATGCTGGTGAAAA
2	ACP201_TaqI	65.9	ACP201	JR861760	C272T	CAPS	This publication	GGCTCTTCAGTATGCGGATT	CCCATTAGTGCGGTTAGGTT
2	ACP885	74.7	ACP885	JR849748	G620C	HRM	This publication	TGTCGACTTTGAGATCGTTATTACA	TTCTTGTATGTGGAGAATGGACA
2	ACP282_HinfI	78.7	ACP282	JR851715	C529T	CAPS	This publication	TGTCTTTCATGGCTGATGGA	CATAAGAACTTAATGGCTTTATTACCT
2	ACP325_TaqI	80.1	ACP325	JR851715	C529T	CAPS	This publication	GGCATGGGAGGAATGGATTA	CTGCAGAACATGTGCACTACAA
2	ACM024	83.8	ACM024	CF435407	(GCA)10	SSR	Kuhl et al. 2004	CCCCATTTTCTTCATTTTCTCA	GCTGTTGCTGTTGTTGTTG
2	ACP409	86	ACP409	JR847846	A720G	HRM	This publication	TGCAATACCCCATCAACTAAAA	GCGAGAAAGAAAGGGAAAATC
					T772C
2	ACP250_HaeIII	95.8	ACP250	JR843866	T63C	CAPS	This publication	TCTGAGTCCAGCAGAGAGCA	TGATTGAGCCCATTGAAACA
2	ACP705_AluI	100.2	ACP705	JR863573	T270C	CAPS	This publication	GGCAGAAAACAAAGGACGAA	ACGAGTCCCTTTTCGTGGAT
2	ACP279_HinfI	104.8	ACP279	JR863287	T123C	CAPS	This publication	TCGGTGTCACTGGTGACTGT	CTCTGCCAGCAAAATCTCTG
2	ACP503	126.3	ACP503	JR852053	A552G	HRM	This publication	TGTTGTGTTTTCATCTTCATCCTT	TTTTGCACCATCCATCACTG
2	ACP220_TaqI	139.4	ACP220	JR857284	T274C	CAPS	This publication	TTTTGGAAGAGCAAGGATGG	ACACCAAGGTTGGGTTTCAA
2	ACP185_TaqI	140.5	ACP185	JR860105	T358C	CAPS	This publication	AGCCTTGATTCTCCAAAGCA	TGCAACCTTTTATTCCATTCC
2	ACP204_TaqI	142.9	ACP204	JR858932	T261A	CAPS	This publication	GTGGTGCACTGCATGGTTAC	TTCCTTACCAGGTCGTTAAAAA
2	ACI040	150.6	ACI040	JR861264	TAACACAAGA229_	indel	This publication	ACTTGAAGGAACTTTTGTGCAAC	GGAAAGTGTATGATTCAATAAAGAGGA
2	ACP292_PvuII	172.7	ACP292	JR849870	A611T	CAPS	This publication	GAATAAGCAACGGTGGGAAA	ATGAGACGGCAAGGTTCATC
3	ACP361	0	ACP361	JR852515	A492G; C497G	HRM	This publication	ATGGGTTTCAGCCTTTTTGA	CAACAAGAAAATGCACTTAACCA
3	ACP179	11.1	ACP179	JR863567	A95G;T89A;G156A;C128T;C115T;A98G;C112T	HRM	This publication	AAGATTTTTGCCAGACAGCAA	GGAGAGGATGGAACACAACG
3	ACP418	17.9	ACP418	JR850892	A262G	HRM	This publication	CCATCATCTTTCTTCTTCACTTTG	CCAAGCCAGTGGCAAGTATT
3	ACP186_TaqI	20.3	ACP186	JR861482	G279A	CAPS	This publication	AGGAATGAAGGAGACGACGA	CCGAATACAAAATTAGGCTTTCA
3	ACP416	25.1	ACP416	JR850892	T511C	HRM	This publication	CTTCTTGCTCCAGCTGAGGT	AGACATTGTTTGGGCATGG
3	ACP135_HaeIII	27.1	ACP135	JR863494	C45T	CAPS	This publication	GGGATATGAAAATTTGGGATG	CAAACACTCGAGACCGTTGA
3	ACP352	29.3	ACP352	JR849832	A247T	HRM	This publication	ATTTTGCCTCACCAGTCACC	TTTTATGCGGTGGTTTACCC
					A250C
3	ACP143_HaeIII	30.2	ACP143	JR858439	C271A	CAPS	This publication	TTCGATGATGCACGGTTACT	GGGGCTGCAAATAATGAACC
3	ACP224_HaeIII	37.1	ACP224	JR848654	G461A	CAPS	This publication	AATTGTGTAGCTTATTGGAAAGCA	TGTCAGCGCCTTATTCTCAA
3	ACP210_TaqI	39.5	ACP210	JR848320	C157T	CAPS	This publication	TGAATGTGCCTGCAACTTTAAT	CGTCCTTCCTCAATCTCTAAGC
3	ACM006	44.8	ACM006	BQ580184	(CTC)7	SSR	Kuhl et al. 2004	GCAGTTCTCCCTTTGTAAAATC	GTGATGGATGAGTGGATGGA
3	ACP421	49	ACP421	JR849660	T551C	HRM	This publication	TTGACTTGAAGACTCGGAACC	TCCAGTTCGAACACAAACGA
					C557T
3	ACI043	53.3	ACI043	JR852322	AGATCTCTTGTTG424TC	indel	This publication	TGATTATTTCCTCCAAACAAGAAAA	TCACAAATTACATAACCCCATCA
3	ACP306_TaqI	57.9	ACP306	JR854342	C530T	CAPS	This publication	TTTATGCCAAAACAAATGCTTC	TTTGGCTGCAACAATCATTC
3	ACP129_HaeIII	65.5	ACP129	JR858714	A313G	CAPS	This publication	AGCAAGCACTTCATCGCATC	TGCAGGTAACTTTGCAGCTC
3	ACP218_TaqI	70.8	ACP218	JR863573	T270C	CAPS	This publication	TTTGGTGGAGATAATTCCTTGAA	TGATATATCCAACACTGCTTATCAA
3	API89_2_EcoRV	81.7	API89_2	AA451558	C172T	CAPS	McCallum et al. 2006	GAGAGTTCGCTCAAGGAGGA	CACTAATTACAATTTGATTTTCATC
3	ACP175	92.4	ACP175	JR860360	T142C;A135G;A147G;T156C	HRM	This publication	AAACCCTCTTCTTGGCTTCC	TCCACGACATCCAAAGTTCTC
4	ACM373	0	ACM373	JN203384	(CA)15	SSR	Baldwin et al. 2012	AGGTTAAGAAGTTGAATGGTCTG	AAATGGACAAGTGGCATTCA
4	ACP265_HinfI	8.5	ACP265	JR859590	G268A	CAPS	This publication	TTTTGTGGAAGGCACGTGTA	CTTGCTCTTTGCTCCCTGAC
4	ACP311_TaqI	8.9	ACP311	JR857480	G283A	CAPS	This publication	ACTTTTACCTCCGCCTCCAG	ACACACTGCCACTTCCAAAA
4	ACP208_TaqI	14.4	ACP208	JR858768	T200A	CAPS	This publication	TCTACAAAAATCAACAGATATACATGG	TCCTCCACTTAATCAGCCAGA
4	ACP261_HinfI	40	ACP261	JR856316	G182A	CAPS	This publication	TGCTCTTGCCTTTGTTCATC	TCAAGTCGAGCTTCTTCGTTT
4	ACM004	134.1	ACM004	BI095629.1	(TTG)4	SSR	McCallum et al. 2008	TCGTTCTTTAGAACACGTTAGG	GTCGGCGGATATAGTGACA
5	ACM065	0	ACM065	CF449328	(TG)24	SSR	McCallum et al. 2008	GCTCTGATGGAGGATGGTTC	CTTGCCATCTTTGTCGGT
5	ACP167_PvuII	2.5	ACP167	JR852936	A474G	CAPS	This publication	AGTGAAGGTGTGCGAGGTTT	AACGCAGTTGCTCGTTATACA
5	ACP689	3.8	ACP689	JR853510	T461C	HRM	not public	GCCCTAACAGATGCAAGTAACA	CTGATTTGAACATTGTTTTAAGATATTCgTA
5	ACI026	14.5	ACI026	JR844966	_651AGAAAACCTATAGGA	indel	This publication	TTGAATGTTGGATGCTTGCT	TCTTTCCAGGAGATTGCAGAA
5	ACP401	28.6	ACP401	JR853494	A73G	HRM	This publication	TAGAAAGAAATGCGCACCTG	TTTAAGCATCCAATGGCAAA
5	ACP402	28.8	ACP402	JR853494	A206C	HRM	This publication	TGAAATATGTACCAATGAAGCACA	TTTTCTCCTTAGTTGAGTTGCGTA
5	ACP247_HaeIII	35.9	ACP247	JR861975	T151C	CAPS	This publication	GTTGACGATGCCCTTTGATT	CCGTAAACAGAGTAACAAAGAATGA
5	ACP522	36.5	ACP522	JR850895	T521G	HRM	This publication	GGAATTGAGCACAAGCTATGG	TTGAAAAAGGAGGCAACCTG
					T531C
5	ACP724	38.88	ACP724	FVXFGCN01AI2SO		HRM	This publication	TGATAGAATGAAGGCGATCAGA	CTACAATGGCATGTGGGATG
5	ACM099	42.1	ACM099	CF444011	(ATC)6	SSR	Jakse et al. 2005	ATTTCTCCCTTCTGCTTTGTT	TGGATTGTGAGTTTGGCA
5	ACP403	49.9	ACP403	JR856813	A429G	HRM	This publication	TTGTTCGATGCTTTGTCTGA	AAAATAACAGCATCCCTAAAATACA
5	ACP290_PvuII	66.3	ACP290	JR857060	G488A	CAPS	This publication	TCTGTTTTGTGGAATTCTGTGA	CAGGGAAAACGATTCAAAACA
5	ACP195_TaqI	70.1	ACP195	JR845898	A250G	CAPS	This publication	GACAATTCCTACCAGACTCTTCTTG	TTTCAACGCAAATGAAAGCA
5	ACP422	82.7	ACP422	JR848273	T846G	HRM	This publication	CAAAAACTTTGAATTTGTACTTCATCC	AAATCGTCAAAAGGGGGAAA
5	ACP529	99	ACP529	JR856445	T385C	HRM	This publication	CTGAAGCGTCAGGGAAGAAC	TCCAAACTTCAAAACACAGGAA
					T385C
5	ACM112	107.5	ACM112	CF450008	(GGA)6	SSR	McCallum et al. 2008	TTCCCAACAAACGTTCATCA	GTGAAGGGAGAGCAGTGGAG
5	ACI024	114.8	ACI024	JR851245	_562GATATC	indel	This publication	TGAGAGAAGCCTGTGAAACTAATG	TTTGAATATAGAACGGATGGTTAAAG
6	ACM147_268	0	ACM147	CF444705	(CTC)5	SSR	Jakse et al. 2005	ACTTTCCCGTCTAATCGACA	CCCACAATCAAAACACCA
6	ACM045	33.8	ACM045	CF447103	(TC)6	SSR	Kuhl et al. 2004	AAAACGAAGCAACAAACAAAA	CGACGAAGGTCATAAGTAGGC
6	ACP264_HinfI	38.6	ACP264	JR851654	T371C	CAPS	This publication	CCAACTACGCGAATTTAGCC	GGAGGCACCTCACGAACTAC
6	ACP433	49.2	ACP433	JR848027	T792C	HRM	This publication	CATAGAGTCGTCGGGAGCTT	ACGACAACTCAGAGATTACACGA
6	ACP478	61.7	ACP478	JR852361	A597G	HRM	This publication	TTCAGTGAGAACCTTGTAAATTTGAG	CACGCATCATCCAAAAATCA
6	ACP294_PvuII	65.8	ACP294	JR855164	C102T	CAPS	This publication	AACTCAAACCCAAGTTAAAAACTAAA	GATAGGTCTTGTATTGCGCTTT
6	ACM147_271	70.4	ACM147	CF444705	(CTC)5	SSR	Jakse et al. 2005	ACTTTCCCGTCTAATCGACA	CCCACAATCAAAACACCA
6	ACP288_PvuII	85.4	ACP288	JR849416	C116T	CAPS	This publication	AGGAGCACAAGGGAACAAAA	TGTCATTCTTTCACATTTATCTGC
6	ACP276_HinfI	87.4	ACP276	JR857709	T277C	CAPS	This publication	CAGCTACAAGGACCCCTAGC	TGGAATGCGGGATCTAAGAA
6	ACP395	97.5	ACP395	JR850103	A222C	HRM	This publication	GAGTTTTGACTTCCTGTTGTTGG	CAACATGTATACTTTGTCCTTGTTCA
7	ACP184_TaqI	0	ACP184	JR862615	A313G	CAPS	This publication	AGATAACCATTTTCGCTCCA	GCATAACACAATCTTATTGCCTGT
7	R	25.9			Red bulb colour	morphological	Clarke et al. 1944
7	ACM046	31.1	ACM046	CF446316	(TCC)9	SSR	McCallum et al. 2008	TCCTCGTCACCACCACAG	CTGAAAGGGAGTAGCGGAG
7	ACM460	39.2	ACM460	JR861715	(ATTT)5	SSR	Baldwin et al. 2012	TCGGCTTCGACGTCAATTAT	CATCACACGACCATTGATTACA
7	ACP149_HaeIII	52.3	ACP149	JR856366	C165G	CAPS	This publication	TGCTGAACACAACTTCCCTTT	ACCTACATCAACGCCTCTCG
7	ACP171_PvuII	59.3	ACP171	JR863571	C319T	CAPS	This publication	TCCAAACTCTGGCTTATGTGG	TAGCTGCCATCGAACGTACA
7	ACP213_TaqI	61.5	ACP213	JR849031	C449T	CAPS	This publication	TGGTTTCATGTTCACCACCT	TTCGCGATCCTGAAGAAGAT
7	ACM134	64.8	ACM134	CF449417	(GA)8	SSR	McCallum et al. 2008	ACACACACAAGAGGGAAGGG	CACACACCCACACACATCAA
7	ACI044	65.7	ACI044	JR861004	T314CCTTTC; T335_	indel	This publication	TGCACATCAAGTTCTGCTAGTTT	ACAACAACATTTCCATTAGATTAAGaA
7	ACP307_TaqI	71.5	ACP307	JR860948	T254A	CAPS	This publication	GTACGTTGGTGCTCCCTGTT	TTGAAATACACAACACTGCAACT
7	ACP233_AluI	76	ACP233	JR853129	C425T	CAPS	This publication	GTAAGCTATTATCACGCATTGTGaG	AAAACTCGCATATACCAAAGTTATGA
7	ACP180	94.7	ACP180	JR863570	G245A	HRM	This publication	ACACCAATATCTGGGCACAA	TTTCACTTCTTCACTGGCTCAA
8	ACP238_HaeIII	0	ACP238	JR853179	G201A	CAPS	This publication	CGAATATTTTGGCTGCAGGT	ATAAACCAACCCAGCCAACG
8	ACP182	0	ACP182	JR848169	T363C;C390T	HRM	This publication	ACCAAAACTGGAGTTTGCTACT	ATAATCACTGCACCGCATGT
8	ACP196_TaqI	9.9	ACP196	JR861904	C122G	CAPS	This publication	GCAAATCAAGTTCTGAAATTAGCA	GCCATTACAAAGGACGTTGA
8	ACP191_TaqI	10.6	ACP191	JR856328	T449C	CAPS	This publication	CCCACATGGGTTGTCTTGTA	TTCAGGCAACACAAATTCACA
8	ACM229	16.7	ACM229	CF440692	(CAG)8	SSR	McCallum et al. 2008	TACGAGCGGAGGTATGAGC	GCCAGGAAGGCGAGTAGTAA
8	ACM452	26.5	ACM452	JN203444	(TA)6	SSR	Baldwin et al. 2012	ATCGGGGGTTTGGAATAAAA	ACGTGATAGGGTGGCTGAAC
8	ACP239_HaeIII	37.3	ACP239	JR849834	G326T	CAPS	This publication	TTAGAGCGCTTCAGCATCAA	CAACTATGGGGTGAAGCACA
8	ACP484	38.9	ACP484	JR857202	A386C	HRM	This publication	AGTGGAATATGCAGGCAGTG	TGATTTGCAGAAGGATATCTAGGTT
					A393G
8	ACM462	55.4	ACM462	JR855281	(AT)7	SSR	This publication	CCATAATGGCTTCCTCCAAA	ACTTTTCAGCAGCCTTCCAA
8	ACP127_HaeIII	58.4	ACP127	JR848676	C594T	CAPS	This publication	AACCATTGCCAACACCAAAT	GCAATTCGTGACCTTGCTTT
8	ACI025	61.4	ACI025	JR852718	_197CAACACAT	indel	This publication	CCGCCATAGTGAAATGTGAA	TGAAGCTAATGTGGGAGGACA
8	ACP273_HinfI	81	ACP273	JR850675	T443C	CAPS	This publication	TTGCAACTGGAATTGACAACA	GCAGACTTCAGAGGAAGCAGA
8	ACP720	88.974	ACP720	JR859247		HRM	This publication	TGCTGGAAACAACACTAGTTGC	ACTCCTGACACAACCCCTTG
1B	ACP206_TaqI	0	ACP206	JR853622	G438A	CAPS	This publication	TCATGTGGTACCCTTTGTTCC	TCCAGCAGCTAAATAAGGAAGC
1B	ACM068	1.2	ACM068	CF450463.1	(TA)6	SSR	McCallum et al. 2008	GAAGGTGAAGGTGTACGGT	CAAATGGCTGCAATAAGCAA
1B	ACP209_TaqI	6.3	ACP209	JR848554	C582T	CAPS	This publication	TCTTGTTCAGGATTTGAAGTGC	CAAGGTGGTAAAACGCTAATGA
1B	ACP142_HaeIII	11.3	ACP142	JR849238	A651T	CAPS	This publication	TGGTGCATTTGTGGACATTT	CAACAAGTAAACCATGGCATC
1B	ACP183	11.8	ACP183	JR849238	T493A	HRM	This publication	ACTGGACGCAAATTTTCTGG	TCAACTGCTACAATTGGCAGA
					G460T
					G497A
1B	ACP275_HinfI	12.2	ACP275	JR863568	C146G	CAPS	This publication	GCTTGTACTCATGGGACATACG	GCTATGGTACGTAGGCGTGA
1B	ACI030	19.3	ACI030	JR848752	ACTTCAT760_	indel	This publication	CATGATTCTAATGAGTGGAGAGAGC	TCTTTTTCATACATACTTATATGGCACA
1B	ACP199_TaqI	44.4	ACP199	JR844381	G238A	CAPS	This publication	GGAAACAAAGTCGTGTTGCAT	TTTGGCTGGTGATGTTTTGA
1B	ACI039	46.1	ACI039	JR856930	_325ATCTAGTTATACATA	indel	This publication	AACATTGGCGCACACAGA	GCATCACGACAGATTTAATACAAAG
1B	ACM154	56.4	ACM154	CF442224	(AGA)8	SSR	McCallum et al. 2007	GATGAATACACCGATGACG	CTTGTTTTGGCAGTTGGGAT
1B	ACP313_TaqI	62.7	ACP313	JR863569	C414T	CAPS	This publication	AGTTTGTAAAGCGGTGCACAT	CACTCATCCTGTCATCCATGTT
1B	ACM101	78.5	ACM101	CF443425.1	(TCC)5	SSR	McCallum et al. 2008	TTTGCTAACCAAATCCGA	CTTGTTGAGAAGGAGGACGC
3A	ACP740	0	ACP740	JR863565	T542C	HRM	This publication	GGTGTCACCAATGATTTTAATGTT	TACCCACCTTTCCAAAATGC
3A	ACP197_TaqI	9.5	ACP197	JR857326	A394G	CAPS	This publication	GCACGCAGCTCAAATTTACA	AGCATTTCCAATCGTTGCTT
3A	ACP215_TaqI	36.8	ACP215	JR846318	C312T	CAPS	This publication	TTCCATTCACACAGCCTTCA	TGAACCGACCGTTAGTCACC
