# Supplementary material for: A Toolkit for bulk PCR-based marker design from next-generation sequence data: application for development of a framework linkage map in bulb onion (Allium cepa L.)
Source: BMC Genomics. 2012 Nov 19;13:637. doi: 10.1186/1471-2164-13-637 (PMC3534495; doi:10.1186/1471-2164-13-637)
Supplement: Additional file 2 — Table S2. Bin mapped genetic marker assays targeting TF-like sequences and genomic SSR. [file 1471-2164-13-637-S2.xlsx]

## Sheet: Sheet1
Supplementary Table 2
Primerset	Class	Genbank Accession	F primer	R_Primer	Citation
ACM373	gSSR	JN203384	AGGTTAAGAAGTTGAATGGTCTG	AAATGGACAAGTGGCATTCA	Baldwin et al. 2012
ACM419	gSSR	JN203421	AAATCAGTCATATACGGCCTTGA	GCATGCATCTCTCCTGTCCT	Baldwin et al. 2012
ACM569	gSSR	JN203340	TAAATTCTTTTGCCGCCTTC	GCCATGGAGGAGATGGTG	Baldwin et al. 2012
ACM576	gSSR	JN203371	CTTCCACTTTTCGATTCTCCA	GAACGAAACGAAATGAAATCAA	Baldwin et al. 2012
ACP705	TF	JR858143	GGCAGAAAACAAAGGACGAA	ACGAGTCCCTTTTCGTGGAT	This publication
ACP707	TF	JR845679	CGTTCTTTTCAAAACCCAAAA	TGTTATTGTGGTGCCGCTAC	This publication
ACP716	TF	JR850129	TTCCATGGTTCCTTTTCACC	CCTCCGTAGTCTTGATCTCCA	This publication
ACP719	TF	FVXFGCN01D6OQ0	CTGTTGTGACCCTCCCCTTA	TGCCCTTCGATTCACTTTTC	This publication
ACP720	TF	JR859247	TGCTGGAAACAACACTAGTTGC	ACTCCTGACACAACCCCTTG	This publication
ACP724	TF	FVXFGCN01AI2SO	TGATAGAATGAAGGCGATCAGA	CTACAATGGCATGTGGGATG	This publication
ACP727	TF	FVXFGCN01B4OI9	TCCACATCTGCATCCTATCG	GGGACCGTCATCAGTAAACG	This publication
ACP736	TF	JR858267	AATCCAGGCCCTTAACCATC	TTGTCACTGCTGATGTGATGAA	This publication
ACP737	TF	JR849878	TGGTCGTCCAATCAATCTTCT	GTGTTGCTAGGTGCCCATTT	This publication
ACP740	TF	JR863565	GGTGTCACCAATGATTTTAATGTT	TACCCACCTTTCCAAAATGC	This publication
ACP742	TF	CF442131	CTCTTTCTGACGGCACCATT	AAACCCGTCAAATCGTATTCA	This publication
ACP745	TF	FVXFGCN02S1BYL	CAAACCCATACACCATGAGG	GGGATCTGCCCATTTCTTAT	This publication
ACP757	TF	JR848134	ACATGCTGCGAGAAAGAGAA	TACAGCCATCTCAGAATTTGG	This publication
ACP773	TF	JR848595	TGATTATCAATGAGCTTAACCTCTCA	TCCTTTTGCCAGCTTCATTT	This publication
ACP775	TF	JR851656	TCAGATTAATATTTTCCAACACTTCC	TTTTGAGGCGAGGATAGCTC	This publication
ACP776	TF	JR854998	AGGATCTTTTGCAATCCTCTTTT	CATCCACTTGATGTGCATCTACTTA	This publication
ACP778	TF	JR849987	GGAAAAAGCAACTGCTGGAA	TCAGCTAAGCAACTGATGAGGA	This publication
ACP782	TF	JR845653	AAAGGCCAAGGCAGTTAAAG	CAACCAAATAATAAGCAAACAAACT	This publication
ACP793	TF	JR863565	TGGAAAGGTTACACGCTGGT	CTTCAAATTGCCACGCAGAT	This publication
ACP822	TF	JR850767	GACCTGATCACATCTGGCAAA	TGACTCAATTTCATGATTTCTGTGTAT	This publication
ACP889	TF	JR851811	TGGAAGATCAAGACTTGCAAAA	ATTGCAGTTGGTGCAGACTC	This publication
